# Supplementary material for: Globularia alypum L. and Related Species: LC-MS Profiles and Antidiabetic, Antioxidant, Anti-Inflammatory, Antibacterial and Anticancer Potential
Source: Pharmaceuticals (Basel). 2022 Apr 21;15(5):506. doi: 10.3390/ph15050506 (PMC9146695; doi:10.3390/ph15050506)
Supplement: Supplementary file 1 [file pharmaceuticals-15-00506-s001.zip]

Archive with 1 entries (1 files):
- pharmaceuticals-1638802-supplementary.pdf
